# Supplementary material for: Integrative analysis of DNA methylation and gene expression reveals hepatocellular carcinoma-specific diagnostic biomarkers
Source: Genome Med. 2018 May 30;10:42. doi: 10.1186/s13073-018-0548-z (PMC5977535; doi:10.1186/s13073-018-0548-z)
Supplement: Supplementary file 1 — Methylation information for 109 CpGs in different HCC datasets. (XLSX 26 kb) [file 13073_2018_548_MOESM1_ESM.xlsx]

## Sheet: Three_dataset_info
						TCGA				GSE54503				GSE89852				GSE56588
IlmnID	Gene_Symbol	Chromosome	Genomic_Coordinate	Relation_to_UCSC_CpG_Island	UCSC_RefGene_Group	Mean_tumor	Mean_normal	Difference	p_value	Mean_tumor	Mean_normal	Difference	p_value	Mean_tumor	Mean_normal	Difference	p_value	Mean_tumor	Mean_normal	Difference	p_value
cg26421310	RUNX3	1	25257058	Island	TSS1500	0.36	0.13	0.23	2.7e-47	0.38	0.13	0.25	4.6e-16	0.44	0.12	0.32	1.3e-10	0.4	0.17	0.23	5.4e-31
cg19797376	TAL1	1	47695475	N_Shore	TSS200	0.55	0.34	0.21	4.3e-47	0.52	0.31	0.21	8.3e-18	0.6	0.34	0.27	4e-12	0.54	0.3	0.25	1.5e-33
cg24110050	TCTEX1D1	1	67217853	N_Shore	TSS1500	0.61	0.38	0.23	3.2e-33	0.54	0.26	0.27	6.7e-18	0.61	0.29	0.33	4.5e-12	0.53	0.3	0.23	1.7e-11
cg05940231	TBX15	1	119532189	Island	TSS200	0.52	0.16	0.36	2.6e-79	0.47	0.18	0.29	1.3e-17	0.5	0.17	0.33	4.6e-14	0.47	0.2	0.27	2.8e-59
cg25340966	TBX15	1	119532195	Island	TSS200	0.49	0.08	0.41	1.1e-102	0.45	0.11	0.34	1e-17	0.51	0.11	0.4	5e-14	0.47	0.11	0.36	3.4e-54
cg26272623	TBX15	1	119532320	S_Shore	TSS200	0.55	0.33	0.22	3.2e-73	0.52	0.32	0.2	2.5e-16	0.57	0.34	0.23	4.7e-12	0.53	0.3	0.23	3.4e-40
cg12664119	TBX15	1	119532352	S_Shore	TSS200	0.66	0.43	0.23	2e-61	0.61	0.42	0.19	1.5e-18	0.68	0.43	0.25	3.7e-15	0.64	0.4	0.24	5.1e-57
cg08942939	TBX15	1	119532542	S_Shore	TSS1500	0.5	0.18	0.32	4.2e-87	0.46	0.18	0.28	1.5e-17	0.51	0.18	0.33	9.7e-13	0.46	0.16	0.3	7.1e-57
cg03942051	TBX15	1	119532655	S_Shore	TSS1500	0.54	0.32	0.22	1.8e-58	0.52	0.29	0.23	2.9e-17	0.57	0.3	0.27	7.5e-13	0.5	0.3	0.2	9.6e-26
cg22820316	TBX15	1	119532736	S_Shore	TSS1500	0.59	0.38	0.21	4.1e-30	0.55	0.32	0.22	5.2e-17	0.59	0.34	0.25	1.5e-13	0.51	0.32	0.2	5.2e-23
cg02362103	TBX15	1	119532773	S_Shore	TSS1500	0.52	0.19	0.33	3.2e-82	0.5	0.24	0.26	6.1e-18	0.51	0.22	0.29	7.9e-12	0.48	0.18	0.31	5e-41
cg23371746	TBX15	1	119532925	S_Shore	TSS1500	0.59	0.23	0.36	4.1e-53	0.55	0.23	0.32	2.1e-21	0.61	0.21	0.39	2.5e-15	0.56	0.21	0.34	5.7e-23
cg01949993	LAMC2	1	183155116	na	TSS200	0.37	0.14	0.23	3.1e-45	0.39	0.2	0.19	8.3e-12	0.4	0.2	0.2	1.8e-06	0.36	0.18	0.18	5.1e-19
cg05929019	LAMC2	1	183155154	na	TSS200	0.4	0.14	0.26	2e-58	0.42	0.18	0.23	7e-16	0.45	0.17	0.28	7.4e-09	0.41	0.16	0.25	3.3e-29
cg12000995	KRTCAP3	2	27665139	Island	TSS200	0.65	0.31	0.34	6.4e-24	0.71	0.42	0.3	6.8e-15	0.77	0.42	0.34	2.3e-11	0.73	0.28	0.45	3.9e-18
cg12648201	KRTCAP3	2	27665141	Island	TSS200	0.67	0.36	0.31	1.4e-25	0.72	0.42	0.3	2.4e-16	0.79	0.45	0.34	4.9e-12	0.74	0.35	0.39	3.1e-24
cg21248554	KRTCAP3	2	27665150	Island	TSS200	0.67	0.46	0.21	1.3e-25	0.73	0.51	0.23	2.8e-13	0.8	0.54	0.26	8.6e-12	0.75	0.44	0.31	4.4e-15
cg18529845	SRD5A2	2	31806042	Island	TSS200	0.33	0.11	0.22	9.4e-23	0.34	0.085	0.26	5.6e-13	0.46	0.18	0.28	8.6e-07	0.4	0.1	0.3	2.2e-18
cg08894761	SRD5A2	2	31806234	Island	TSS200	0.68	0.47	0.21	6.3e-21	0.58	0.36	0.22	1.2e-14	0.66	0.41	0.26	7.3e-09	0.62	0.38	0.24	1.7e-10
cg15403517	SRD5A2	2	31806275	Island	TSS1500	0.73	0.51	0.22	5.5e-18	0.68	0.45	0.23	5.8e-17	0.76	0.49	0.26	1.5e-10	0.68	0.38	0.3	2.3e-11
cg12606911	CD8A	2	87036626	Island	TSS1500	0.59	0.28	0.31	6e-32	0.65	0.33	0.32	4.9e-18	0.64	0.31	0.33	2.2e-08	0.64	0.28	0.36	5.6e-14
cg05569109	GALNT3	2	166650805	Island	TSS200	0.25	0.04	0.21	3.4e-43	0.3	0.046	0.25	2.2e-12	0.37	0.039	0.34	4.7e-10	0.34	0.067	0.27	3.7e-41
cg22162281	ZDBF2	2	207139197	N_Shore	TSS1500	0.48	0.24	0.24	1.5e-38	0.42	0.21	0.21	8.2e-12	0.47	0.21	0.26	3.4e-08	0.45	0.23	0.22	3e-23
cg27506082	ZDBF2	2	207139431	Island	TSS200	0.27	0.06	0.21	1.5e-54	0.3	0.075	0.22	5e-16	0.41	0.072	0.34	1.2e-09	0.34	0.064	0.28	3.3e-52
cg13788515	ZDBF2	2	207139445	Island	TSS200	0.27	0.05	0.22	1.6e-51	0.33	0.062	0.27	2.8e-18	0.41	0.061	0.35	2.5e-09	0.34	0.045	0.3	5.9e-52
cg26146617	B3GNT7	2	232260305	Island	TSS200	0.38	0.15	0.23	1.4e-23	0.44	0.14	0.3	3.2e-16	0.5	0.13	0.37	6.4e-09	0.48	0.17	0.31	2.9e-27
cg03509671	FAM55C	3	101497876	Island	TSS1500	0.3	0.05	0.25	1.5e-30	0.31	0.036	0.27	1.1e-15	0.39	0.031	0.36	2.4e-10	0.37	0.063	0.3	6.6e-47
cg11223367	FAM55C	3	101497980	Island	TSS1500	0.28	0.02	0.26	2.4e-70	0.33	0.031	0.3	1.4e-17	0.35	0.031	0.32	1.8e-11	0.37	0.029	0.34	2.5e-72
cg21908638	FAM55C	3	101497982	Island	TSS1500	0.31	0.03	0.28	7e-70	0.37	0.037	0.33	5.4e-18	0.4	0.043	0.36	2.8e-11	0.43	0.044	0.38	5.3e-70
cg15993383	ADCY5	3	123167507	Island	TSS200	0.33	0.05	0.28	5.5e-60	0.38	0.064	0.32	1.1e-16	0.48	0.062	0.42	4.3e-11	0.44	0.068	0.37	7.8e-55
cg04138502	ADCY5	3	123167522	Island	TSS200	0.42	0.19	0.23	1.9e-48	0.44	0.16	0.28	7.5e-20	0.51	0.19	0.32	1.7e-10	0.5	0.2	0.3	6.8e-40
cg02978184	ADCY5	3	123167770	Island	TSS1500	0.3	0.03	0.27	9.1e-48	0.35	0.048	0.3	9.5e-14	0.45	0.073	0.37	3.1e-08	0.41	0.021	0.39	4.1e-52
cg25831075	SLITRK3	3	164915196	na	TSS1500	0.52	0.27	0.25	5.4e-26	0.48	0.3	0.19	6e-08	0.47	0.3	0.17	0.0011	0.47	0.28	0.18	1.7e-10
cg10334767	ZNF518B	4	10459128	Island	TSS200	0.34	0.09	0.25	5.2e-56	0.33	0.099	0.23	7.7e-12	0.42	0.12	0.31	5.7e-11	0.39	0.11	0.28	2.6e-43
cg13445199	ZNF518B	4	10459132	Island	TSS200	0.28	0.05	0.23	3.1e-53	0.28	0.073	0.2	1.2e-10	0.35	0.074	0.27	1.1e-08	0.31	0.069	0.24	3.6e-36
cg04203238	PROM1	4	16085702	Island	TSS200	0.33	0.1	0.23	1.3e-42	0.32	0.16	0.16	5.9e-11	0.31	0.13	0.17	0.00018	0.34	0.11	0.23	2.3e-28
cg21647189	PROM1	4	16085814	S_Shore	TSS200	0.4	0.19	0.21	5.8e-42	0.38	0.23	0.15	6.3e-12	0.41	0.19	0.22	3.5e-09	0.37	0.19	0.18	8.6e-23
cg27147000	SCD5	4	83720626	S_Shore	TSS1500	0.68	0.47	0.21	2.4e-29	0.64	0.4	0.24	1.1e-20	0.72	0.46	0.25	4e-12	0.63	0.42	0.21	6.2e-09
cg20740157	SCD5	4	83720629	S_Shore	TSS1500	0.65	0.3	0.35	1.5e-37	0.62	0.29	0.33	4e-18	0.69	0.3	0.4	4.3e-13	0.57	0.27	0.31	5.1e-13
cg02693127	ARHGAP10	4	148652654	N_Shore	TSS1500	0.39	0.16	0.23	2.7e-37	0.38	0.16	0.22	2.5e-12	0.38	0.15	0.23	3.8e-07	0.33	0.15	0.18	6.1e-24
cg19788741	SLCO4C1	5	101632310	Island	TSS200	0.25	0.03	0.22	6.9e-42	0.27	0.044	0.23	8.3e-10	0.39	0.049	0.34	3e-08	0.33	0.038	0.29	1.7e-37
cg10931190	TSLP	5	110406506	N_Shelf	TSS1500	0.5	0.28	0.22	1.4e-23	0.5	0.22	0.28	4.5e-18	0.6	0.26	0.34	4.4e-11	0.51	0.25	0.26	5.2e-15
cg01108118	IRF4	6	391189	Island	TSS1500	0.39	0.13	0.26	8.2e-63	0.38	0.11	0.27	1.8e-15	0.43	0.11	0.32	2.7e-10	0.38	0.11	0.27	2.5e-43
cg10379890	IRF4	6	391208	Island	TSS1500	0.43	0.22	0.21	3.2e-28	0.41	0.16	0.25	1.6e-15	0.47	0.17	0.3	2.9e-11	0.42	0.18	0.24	6.8e-33
cg05766140	IRF4	6	391743	Island	TSS200	0.32	0.1	0.22	1.4e-43	0.34	0.099	0.24	6.7e-15	0.41	0.1	0.3	1.2e-08	0.33	0.091	0.24	5.3e-45
cg10234998	GABBR1	6	29601491	S_Shore	TSS1500	0.47	0.22	0.25	8.6e-39	0.5	0.26	0.23	1.2e-13	0.52	0.27	0.25	6.3e-07	0.49	0.18	0.31	2.3e-27
cg18254850	DSE	6	116691851	Island	TSS1500	0.27	0.05	0.22	7e-45	0.24	0.07	0.17	1.3e-09	0.35	0.064	0.28	2.6e-07	0.24	0.049	0.19	1.7e-28
cg11481534	DSE	6	116691863	Island	TSS1500	0.29	0.04	0.25	2.3e-42	0.24	0.04	0.2	3.8e-09	0.37	0.033	0.34	1.3e-07	0.27	0.024	0.25	1.3e-30
cg12700074	AKAP7	6	131571435	na	TSS200	0.44	0.2	0.24	8.3e-20	0.43	0.25	0.19	9e-08	0.54	0.29	0.25	1.3e-06	0.5	0.2	0.3	1.6e-26
cg01699630	ARG1	6	131894023	na	TSS1500	0.73	0.52	0.21	1.2e-25	0.71	0.65	0.061	0.0066	0.69	0.67	0.02	0.5	0.74	0.53	0.2	2e-07
cg25289803	AEBP1	7	44143774	na	TSS200	0.39	0.12	0.27	3.7e-54	0.37	0.12	0.25	2.5e-14	0.39	0.12	0.27	2.6e-08	0.44	0.26	0.18	8.8e-08
cg24676071	ADCY1	7	45613410	Island	TSS1500	0.48	0.27	0.21	1.3e-25	0.48	0.38	0.11	0.00017	0.48	0.39	0.095	0.04	0.47	0.3	0.16	2.6e-11
cg26459372	ADCY1	7	45613676	Island	TSS1500	0.39	0.17	0.22	4.2e-51	0.36	0.21	0.16	1.6e-10	0.4	0.2	0.2	9.9e-08	0.39	0.26	0.13	6.2e-13
cg16697214	IKZF1	7	50343361	Island	TSS1500	0.3	0.06	0.24	1.8e-57	0.3	0.075	0.23	6.7e-12	0.34	0.069	0.27	4.9e-08	0.32	0.072	0.25	4.4e-39
cg18607529	IKZF1	7	50343869	Island	TSS1500	0.23	0.02	0.21	1.5e-44	0.26	0.031	0.23	1.6e-11	0.31	0.026	0.28	7.9e-08	0.28	0.016	0.27	2.5e-47
cg07589773	IKZF1	7	50343883	Island	TSS1500	0.34	0.05	0.29	1.8e-58	0.39	0.071	0.32	2.4e-13	0.43	0.084	0.35	2e-09	0.45	0.11	0.34	2.2e-46
cg13314145	NPTX2	7	98246001	Island	TSS1500	0.32	0.04	0.28	2.4e-59	0.32	0.082	0.23	1.5e-10	0.4	0.1	0.29	2.1e-08	0.38	0.064	0.32	1.4e-51
cg08315202	NPTX2	7	98246006	Island	TSS1500	0.38	0.07	0.31	2.6e-65	0.4	0.13	0.27	4.3e-12	0.49	0.18	0.31	9.6e-09	0.48	0.11	0.37	8.6e-42
cg04778012	STAG3	7	99775508	Island	TSS200	0.66	0.31	0.35	2.4e-57	0.61	0.33	0.28	7.5e-18	0.68	0.38	0.3	2.5e-15	0.63	0.32	0.31	1.4e-20
cg10084644	STAG3	7	99775521	Island	TSS200	0.46	0.17	0.29	8e-61	0.43	0.22	0.21	6.7e-12	0.42	0.27	0.16	6.9e-05	0.45	0.19	0.26	3.3e-21
cg15140703	STAG3	7	99775532	Island	TSS200	0.51	0.15	0.36	1.7e-78	0.49	0.2	0.28	4.3e-17	0.56	0.24	0.31	3.3e-12	0.48	0.15	0.33	1.2e-33
cg25509184	CFTR	7	117119382	na	TSS1500	0.56	0.34	0.22	1.2e-29	0.47	0.26	0.21	2.1e-13	0.45	0.24	0.21	3e-07	0.51	0.29	0.22	2.1e-13
cg09181792	CFTR	7	117119393	na	TSS1500	0.72	0.5	0.22	1.9e-15	0.62	0.39	0.23	1.5e-12	0.64	0.37	0.27	2.3e-09	0.67	0.42	0.25	2.6e-09
cg26635219	CFTR	7	117119424	na	TSS1500	0.62	0.23	0.39	2.5e-29	0.55	0.19	0.36	2.5e-17	0.54	0.15	0.39	8.3e-11	0.59	0.17	0.42	2.5e-16
cg17204129	CFTR	7	117119601	na	TSS1500	0.57	0.28	0.29	2.8e-33	0.53	0.23	0.3	4.1e-18	0.51	0.24	0.27	1.9e-07	0.54	0.23	0.31	3.3e-25
cg17616554	CFTR	7	117119611	na	TSS1500	0.48	0.17	0.31	5.4e-68	0.47	0.18	0.29	1.3e-21	0.46	0.21	0.25	9e-07	0.46	0.15	0.31	2.1e-47
cg09626894	CFTR	7	117119637	na	TSS1500	0.51	0.1	0.41	1.2e-76	0.49	0.13	0.36	3.1e-21	0.47	0.16	0.31	1.5e-07	0.52	0.096	0.43	3.5e-65
cg21461649	CFTR	7	117119938	na	TSS200	0.41	0.08	0.33	3.7e-69	0.4	0.12	0.28	1.9e-16	0.41	0.13	0.28	2.3e-07	0.39	0.11	0.29	1.9e-46
cg00735923	CFTR	7	117119963	na	TSS200	0.5	0.14	0.36	1.2e-67	0.44	0.16	0.29	4.1e-16	0.48	0.17	0.31	2.3e-08	0.48	0.16	0.33	1.2e-47
cg22282410	PTPRN2	7	158380884	Island	TSS1500	0.54	0.28	0.26	1e-50	0.52	0.26	0.25	4.2e-19	0.57	0.29	0.28	1.1e-15	0.54	0.27	0.27	4.5e-23
cg27392792	PTPRN2	7	158380886	Island	TSS1500	0.53	0.22	0.31	3.9e-58	0.51	0.22	0.3	6.1e-22	0.56	0.25	0.3	2.6e-16	0.54	0.2	0.34	3e-22
cg26268277	PNMA2	8	26372879	S_Shore	TSS1500	0.51	0.28	0.23	3.1e-32	0.48	0.3	0.18	2.6e-13	0.52	0.32	0.2	4.3e-07	0.47	0.25	0.22	1.4e-35
cg04917181	TSPYL5	8	98290229	Island	TSS200	0.53	0.27	0.26	3.8e-29	0.55	0.2	0.35	9.7e-26	0.58	0.25	0.34	4.5e-17	0.55	0.27	0.28	8.7e-15
cg14498666	PTPLAD2	9	21031822	Island	TSS200	0.49	0.27	0.22	6.2e-53	0.45	0.24	0.21	2.8e-13	0.51	0.24	0.27	1.9e-09	0.43	0.23	0.2	1.4e-30
cg01009697	NTRK2	9	87283470	Island	TSS1500	0.26	0.05	0.21	5.7e-48	0.25	0.069	0.18	1.2e-11	0.31	0.059	0.25	3e-07	0.26	0.053	0.21	3.2e-39
cg10272601	WNK2	9	95947146	Island	TSS200	0.44	0.09	0.35	1.1e-52	0.51	0.11	0.4	2.2e-18	0.51	0.15	0.36	9.7e-09	0.52	0.14	0.37	1.5e-29
cg23565942	NEBL	10	21463485	Island	TSS1500	0.33	0.11	0.22	2e-27	0.36	0.086	0.27	3.3e-15	0.36	0.088	0.27	2e-07	0.38	0.11	0.27	2.3e-23
cg17267805	CXCL12	10	44880545	Island	TSS200	0.25	0.02	0.23	5.9e-38	0.27	0.031	0.24	9.2e-11	0.37	0.045	0.33	2.6e-07	0.37	0.016	0.35	1.7e-43
cg16352928	LAG3	12	6881590	N_Shore	TSS200	0.59	0.34	0.25	7.6e-56	0.56	0.38	0.19	4e-15	0.56	0.43	0.13	4.8e-05	0.56	0.34	0.22	3.8e-21
cg02695343	LAG3	12	6881595	N_Shore	TSS200	0.61	0.39	0.22	3.4e-42	0.58	0.4	0.17	6.2e-15	0.58	0.45	0.13	1.5e-05	0.58	0.37	0.21	3.2e-16
cg10500147	LAG3	12	6881601	N_Shore	TSS200	0.52	0.21	0.31	1.7e-56	0.49	0.29	0.21	8.3e-14	0.43	0.27	0.16	0.00011	0.47	0.18	0.29	7.6e-33
cg17213699	LAG3	12	6881624	N_Shore	TSS200	0.74	0.48	0.26	6.9e-34	0.7	0.51	0.19	2.9e-14	0.67	0.55	0.11	0.0021	0.69	0.49	0.19	8.3e-10
cg19872463	LAG3	12	6881629	N_Shore	TSS200	0.68	0.42	0.26	2e-42	0.67	0.48	0.19	1.1e-12	0.59	0.5	0.091	0.014	0.61	0.4	0.21	3.1e-12
cg18348142	AMIGO2	12	47474055	Island	TSS1500	0.52	0.21	0.31	1.5e-33	0.46	0.15	0.31	4e-15	0.55	0.15	0.4	9e-09	0.53	0.15	0.38	2.5e-18
cg12614630	GPR182	12	57387318	na	TSS1500	0.81	0.48	0.33	2.4e-20	0.76	0.65	0.11	9.3e-06	0.78	0.69	0.093	0.0028	0.81	0.49	0.32	5.6e-07
cg26279550	IRAK3	12	66582805	Island	TSS200	0.34	0.1	0.24	7e-59	0.34	0.11	0.22	5.7e-13	0.37	0.092	0.28	4e-09	0.33	0.086	0.24	7.5e-44
cg13996405	SPG20	13	36920771	Island	TSS200	0.26	0.05	0.21	2.1e-21	0.26	0.058	0.2	3.2e-11	0.41	0.089	0.32	2.5e-11	0.35	0.069	0.28	5.3e-44
cg24426691	CLDN10	13	96204669	N_Shore	TSS1500	0.49	0.25	0.24	1.5e-46	0.48	0.25	0.23	6.3e-16	0.54	0.23	0.3	1.8e-12	0.51	0.29	0.22	1.2e-27
cg20902783	NDRG2	14	21494071	Island	TSS1500	0.57	0.29	0.28	4.1e-46	0.54	0.33	0.21	1.6e-20	0.55	0.36	0.2	2.6e-08	0.56	0.27	0.28	1.2e-17
cg18081258	NDRG2	14	21494161	Island	TSS1500	0.62	0.29	0.33	6.3e-50	0.56	0.35	0.21	2.2e-19	0.6	0.38	0.21	3.8e-08	0.59	0.26	0.33	1.2e-16
cg24127861	REC8	14	24640947	N_Shore	TSS1500	0.47	0.23	0.24	1.2e-41	0.45	0.2	0.25	4.6e-15	0.49	0.2	0.29	3.1e-12	0.48	0.21	0.26	8e-19
cg23928824	GALNTL1	14	69726397	Island	TSS1500	0.29	0.06	0.23	1.5e-37	0.36	0.064	0.29	1.4e-15	0.32	0.069	0.25	1.2e-05	0.37	0.1	0.27	4.1e-27
cg22184210	GCOM1	15	57883722	N_Shore	TSS1500	0.64	0.42	0.22	1.6e-27	0.62	0.4	0.22	7.4e-19	0.65	0.38	0.27	4.9e-09	0.62	0.39	0.24	3.7e-13
cg09202227	SMPD3	16	68482715	Island	TSS1500	0.36	0.14	0.22	3.9e-37	0.43	0.11	0.32	8.6e-20	0.46	0.11	0.35	3e-08	0.46	0.18	0.28	1.2e-25
cg07461772	SMPD3	16	68482809	Island	TSS1500	0.39	0.08	0.31	2e-66	0.45	0.088	0.36	6e-19	0.48	0.076	0.41	2.8e-10	0.46	0.081	0.38	5.8e-57
cg05535113	CHST4	16	71559579	na	TSS1500	0.62	0.4	0.22	7.1e-17	0.59	0.35	0.24	1.6e-16	0.57	0.37	0.21	1e-08	0.59	0.38	0.2	2.7e-09
cg00887153	CHST4	16	71559593	na	TSS1500	0.62	0.37	0.25	2.2e-24	0.57	0.33	0.24	1.2e-16	0.58	0.34	0.25	2.3e-10	0.59	0.32	0.26	3.7e-14
cg16732469	ZFP3	17	4981610	Island	TSS200	0.31	0.05	0.26	3.6e-53	0.33	0.044	0.28	7.1e-14	0.37	0.045	0.32	1.9e-09	0.37	0.073	0.3	3.9e-37
cg12863545	PIK3R5	17	8869136	Island	TSS200	0.41	0.19	0.22	4.5e-33	0.43	0.14	0.29	5.1e-16	0.46	0.15	0.31	1.3e-09	0.5	0.2	0.3	9.3e-32
cg26998044	PIK3R5	17	8869155	Island	TSS200	0.38	0.15	0.23	3.3e-38	0.4	0.13	0.27	3e-14	0.42	0.13	0.29	6.2e-08	0.47	0.17	0.3	4.7e-30
cg15833843	HLF	17	53341243	N_Shore	TSS1500	0.46	0.24	0.22	1.1e-17	0.43	0.27	0.16	2.9e-10	0.45	0.29	0.16	0.00055	0.41	0.21	0.2	5.6e-10
cg03576469	CCDC8	19	46917061	S_Shore	TSS200	0.47	0.26	0.21	1.2e-24	0.48	0.26	0.22	1.9e-11	0.48	0.3	0.17	2.2e-05	0.42	0.23	0.19	8.5e-15
cg11331678	PLTP	20	44540794	Island	TSS200	0.34	0.05	0.29	4.1e-48	0.32	0.05	0.27	9.3e-17	0.4	0.059	0.34	1.2e-10	0.34	0.067	0.27	2.6e-42
cg27280575	PLTP	20	44540813	Island	TSS200	0.36	0.11	0.25	2.7e-53	0.34	0.1	0.24	1.7e-17	0.37	0.12	0.25	5.7e-10	0.33	0.11	0.22	5.3e-43
cg13140564	PLTP	20	44540827	Island	TSS200	0.27	0.05	0.22	2.3e-47	0.23	0.06	0.17	6.2e-11	0.24	0.061	0.18	2.9e-06	0.23	0.062	0.17	5.1e-28
cg21201401	LIME1	20	62367884	N_Shore	TSS200	0.52	0.23	0.29	1.2e-46	0.46	0.32	0.13	0.00021	0.51	0.34	0.17	0.006	0.47	0.24	0.22	1.1e-24
cg00446123	LIME1	20	62367888	N_Shore	TSS200	0.56	0.26	0.3	3.7e-47	0.51	0.37	0.13	0.00017	0.55	0.38	0.16	0.0065	0.52	0.27	0.25	1.4e-24
cg20513976	LIME1	20	62367893	N_Shore	TSS200	0.53	0.29	0.24	1.4e-42	0.47	0.36	0.12	0.00026	0.52	0.37	0.15	0.0047	0.47	0.26	0.21	1.5e-22
cg24631526	LIME1	20	62367961	N_Shore	TSS200	0.3	0.09	0.21	1.3e-39	0.27	0.19	0.082	0.0031	0.3	0.19	0.11	0.013	0.28	0.15	0.13	1.1e-16
