# Supplementary material for: Integrative analysis of DNA methylation and gene expression reveals hepatocellular carcinoma-specific diagnostic biomarkers
Source: Genome Med. 2018 May 30;10:42. doi: 10.1186/s13073-018-0548-z (PMC5977535; doi:10.1186/s13073-018-0548-z)
Supplement: Supplementary file 3 — Prediction performance of specific CpGs in distinguishing HCC from normal tissue and other tumors. (XLSX 12 kb) [file 13073_2018_548_MOESM3_ESM.xlsx]

## Sheet: Sheet1
Prediction performance of specific CpGs in distinguishing HCC from normal and other tumors. For three HCC datasets, true positive rate (sensitivity) and false positive rate (1 - specificity) are given in the table. For datasets of other cancer types, the following table lists the percentage of predicted HCC in non-HCC tumor and non-liver normal samples.
CpG site	cg23565942	cg21908638	cg11223367	cg03509671	cg05569109	cg11481534
cutoff of methylation	0.2	0.11	0.08	0.13	0.1	0.08
GSE54503	(0.697, 0.015)	(0.758, 0.045)	(0.803, 0.045)	(0.773, 0.000)	(0.712, 0.030)	(0.561, 0.091)
GSE89852	(0.649, 0.027)	(0.784, 0.027)	(0.784, 0.027)	(0.784, 0.027)	(0.730, 0.000)	(0.622, 0.027)
GSE56588	(0.750, 0.105)	(0.862, 0.000)	(0.866, 0.000)	(0.754, 0.000)	(0.732, 0.105)	(0.558, 0.000)
BLCA	(0.017, 0.000)	(0.000, 0.000)	(0.000, 0.000)	(0.002, 0.000)	(0.000, 0.000)	(0.012, 0.000)
BRCA	(0.006, 0.000)	(0.019, 0.012)	(0.021, 0.012)	(0.021, 0.012)	(0.018, 0.012)	(0.167, 0.000)
COAD	(0.003, 0.000)	(0.031, 0.000)	(0.031, 0.000)	(0.031, 0.000)	(0.000, 0.000)	(0.089, 0.000)
GBM	(0.079, 0.000)	(0.000, 0.000)	(0.000, 0.000)	(0.000, 0.000)	(0.167, 0.000)	(0.008, 0.000)
HNSC	(0.004, 0.022)	(0.008, 0.000)	(0.008, 0.000)	(0.008, 0.000)	(0.000, 0.022)	(0.000, 0.000)
KIRC	(0.009, 0.000)	(0.000, 0.000)	(0.000, 0.000)	(0.003, 0.000)	(0.035, 0.000)	(0.003, 0.000)
LUAD	(0.018, 0.000)	(0.009, 0.000)	(0.009, 0.000)	(0.013, 0.031)	(0.004, 0.000)	(0.070, 0.000)
LUSC	(0.003, 0.000)	(0.000, 0.000)	(0.000, 0.000)	(0.000, 0.000)	(0.000, 0.000)	(0.022, 0.000)
READ	(0.000, 0.000)	(0.000, 0.000)	(0.000, 0.000)	(0.000, 0.000)	(0.000, 0.000)	(0.011, 0.000)
UCEC	(0.019, 0.000)	(0.007, 0.000)	(0.007, 0.000)	(0.005, 0.000)	(0.005, 0.000)	(0.071, 0.000)
	Our study				9 candidate biomarkers reported by Zheng et al.		7 (of 10) biomarkers reported by Xu et. al.
CpG site	6 specific biomarker		2 specific biomarker
Logistic regression model	Logit(tumor)= 5.821 cg23565942 -17.0483 cg21908638 + 30.3046 cg11223367 + 2.9197 cg03509671 + 7.1255 cg05569109 + 8.4781 cg11481534 - 3.3943		Logit(tumor) = 5.2006 cg23565942 + 11.5374 cg21908638 - 2.1773		Logit(tumor) = -20.5207 cg16601494 - 19.8919 cg00817367 + 24.2468 cg20129213 + 57.1987 cg16306898 + 19.6767 cg02339682 - 60.6257 cg05022673 + 28.4112 cg22399133 + 34.9936 cg17736443 + 16.2452 cg05804220 - 10.6759		Logit(tumor) = 28.9958 cg10428836 + 58.1221 cg26668608 + 3.9407 cg25754195 - 0.7931 cg05205842 - 24.814 cg24067911 + 19.922 cg17213048 - 28.4558 cg25459300 - 44.5477
GSE54503	(0.909, 0.030)		(0.848, 0.030)		(0.970, 0.030)		(0.833, 0.045)
GSE89852	(0.919, 0.027)		(0.892, 0.027)		(0.919, 0.108)		(0.946, 0.081)
GSE56588	(0.924, 0.000)		(0.920, 0.000)		(0.942, 0.000)		(0.741, 0.000)
BLCA	(0.010, 0.000)		(0.007, 0.000)		(0.917, 0.238)		(0.724, 0.714)
BRCA	(0.120, 0.012)		(0.022, 0.012)		(0.937, 0.354)		(0.780, 0.841)
COAD	(0.082, 0.000)		(0.034, 0.000)		(1.000, 1.000)		(0.945, 0.974)
GBM	(0.111, 0.000)		(0.079, 0.000)		(0.865, 0.000)		(0.325, 0.000)
HNSC	(0.008, 0.000)		(0.010, 0.000)		(0.956, 0.111)		(0.920, 0.800)
KIRC	(0.013, 0.000)		(0.003, 0.000)		(0.354, 0.000)		(0.601, 0.588)
LUAD	(0.046, 0.000)		(0.015, 0.000)		(0.947, 0.000)		(0.516, 0.313)
LUSC	(0.003, 0.000)		(0.000, 0.000)		(0.962, 0.000)		(0.855, 0.829)
READ	(0.011, 0.000)		(0.000, 0.000)		(1.000, 1.000)		(1.000, 0.857)
UCEC	(0.042, 0.000)		(0.014, 0.000)		(0.993, 0.391)		(0.958, 0.957)
