# Supplementary material for: Integrative analysis of DNA methylation and gene expression reveals hepatocellular carcinoma-specific diagnostic biomarkers
Source: Genome Med. 2018 May 30;10:42. doi: 10.1186/s13073-018-0548-z (PMC5977535; doi:10.1186/s13073-018-0548-z)
Supplement: Supplementary file 4 — Primers of CpGs or genes in BSP and gene expression experiments. BSP and qPCR data of fresh frozen tissues from ten HCC patients. (XLSX 14 kb) [file 13073_2018_548_MOESM4_ESM.xlsx]

## Sheet: Primers
Gene	CpG site	Primer List of Bisulfite sequencing PCR (BSP)
NEBL	cg23565942	BSP Primer1F: GGTGGGGAGAGTGTTTAAATT
		BSP Primer1R: TAAAAAACTTTTCCCAAATCTTTAC
FAM55C (NXPE3)	cg21908638, cg11223367, cg03509671	BSP Primer2F: CCCAAAACTCCAATTCTACCTATAC
		BSP Primer2R: ATAGGAAAGATTGTTTTATTAGAGTTAATT
GALNT3	cg05569109	BSP Primer3F: TTATTTGGAGTTTTTTAGGTGAGTTTTAG
		BSP Primer3R: CAAAATTCCTCCAATATAAATAAACC
		Primer List of gene expression experiment
		ACTB mRNA Primer F: AGAAGGATTCCTATGTGGGCG
		ACTB mRNA Primer R: CATGTCGTCCCAGTTGGTGAC
		NEBL mRNA Primer F: AGAGGCTTTACTCCCGTCGT
		NEBL mRNA Primer R: AGGTCTCCTGTCCATCTCCA
		NXPE3 mRNA Primer F: ACCCATTTCAAAGGTGGATACC
		NXPE3 mRNA Primer R: GGAATCACAGTTACCCAATCAG
		GALNT3 mRNA Primer F: TCAGCCTCTATGTCTGGATGT
		GALNT3 mRNA Primer R: CTGGATGTTGTGCCGAAT
		DSE mRNA Primer F: TCATTGAAGCCCGAGACAT
		DSE mRNA Primer R: AAACCAACCAGGGAGTGAG

## Sheet: Bisulfite sequencing PCR
Bisulfite sequencing PCR
Sample	cg23565942	cg21908638	cg11223367	cg03509671	cg05569109	Tissue
D066862T	0.454545	0.941176	0.818182	0.5	0.333333	Tumor
D066714T	0.910448	0.890625	0.893617	0.652174	0.222222	Tumor
D066608T	0.52	0.96	0.942857	0.609929	0.230769	Tumor
D079010T6	0.653846	0.72	0.804348	0.722222	0.105263	Tumor
D066817T	0.0972222	0.782609	0.764706	0.564103	0.5	Tumor
D079254T1	0.758621	0.5	0.894737	0.666667	0.230769	Tumor
D079698T3	0.0769231	0.172414	0.213675	0.652174	0.615385	Tumor
D079206T4	0.421053	0.166667	0.0714286	0.111111	0.2	Tumor
D079318T3	0.333333	0.666667	0.6	0.393939	0.451613	Tumor
D079528T7	0.666667	0.666667	0.727273	0.45	0.525	Tumor
D066862N	0.2	0.925926	0.666667	0.08	0.225352	Normal
D066714N	0.307692	0.060241	0.193798	0.261538	0.0526316	Normal
D066608N	0.642857	0.111111	0.533333	0.368421	0.0526316	Normal
D079010N7	0.62069	0.0526316	0.0684932	0.411765	0.047619	Normal
D066817N	0.52	0.0666667	0.0819672	0.341463	0.153846	Normal
D079254N2	0.58	0.428571	0.434783	0.133333	0.133333	Normal
D079698N3	0.222222	0.428571	0.539683	0.212121	0.6	Normal
D079206N4	0.388889	0.105263	0.133333	0.2	0.185185	Normal
D079318N7	0.125	0.111111	0.142857	0.037037	0.08	Normal
D079528N7	0.454545	0.181818	0.222222	0.12	0.214286	Normal

## Sheet: qPCR
qPCR
	NEBL	NXPE3	GALNT3	DSE
Sample	ΔCq (-ACTB)	ΔCq (-ACTB)	ΔCq (-ACTB)	ΔCq (-ACTB)
D066714T	14.1297	14.0186	14.3961	11.4807
D066714N	10.6006	9.95988	10.9286	7.13842
D066608T	10.286	12.0466	13.0145	7.04742
D066608N	9.98901	10.1099	11.1407	7.38013
D079010T6	7.56222	13.3031	9.35232	9.36489
D079010N7	10.5555	11.2164	8.20079	7.97778
D066862T	14.7885	14.7953	14.1653	10.0664
D066862N	10.0476	10.9083	9.45505	2.19624
D066817T	7.63003	10.8992	15.3015	8.48368
D066817N	11.3426	11.4939	12.6475	7.99451
D079254T1	14.0567	11.5046	11.5268	8.37951
D079254N2	10.6269	12.1741	10.2171	8.11175
D079698T3	14.449	15.4638	17.4609	9.84176
D079698N3	9.17157	9.83107	8.01748	6.97876
D079318T3	12.4851	12.5991	14.9702	8.06469
D079318N7	9.93351	10.1294	8.97034	7.53302
D079525T7	11.794	13.2709	8.32318	10.0934
D079525N7	10.4156	10.9091	9.66505	8.65415
